# Supplementary material for: An Easy-to-Use Approach to Detect CNV From Targeted NGS Data: Identification of a Novel Pathogenic Variant in MO Disease
Source: Front Endocrinol (Lausanne). 2022 Jun 28;13:874126. doi: 10.3389/fendo.2022.874126 (PMC9273874; doi:10.3389/fendo.2022.874126)
Supplement: Supplementary Table 1 — List and description of NGS amplicons covering EXT1 and EXT2 (genomic target region, code, target gene, EXT target region). [file Table_1.xlsx]

## Sheet: Foglio1
	Chr.	Start (hg19)	End (hg19)	Amplicone code	Gene	Target region
	chr8	119124113	119123898	AMPL7153865992	EXT1	UTR
	chr8	119124057	119123832	AMPL7156300405	EXT1	UTR
	chr8	119123839	119123644	AMPL7156300404	EXT1	UTR
	chr8	119123655	119123471	AMPL7156300403	EXT1	UTR
	chr8	119123482	119123314	AMPL7156300402	EXT1	UTR
	chr8	119123325	119123178	AMPL7156300401	EXT1	UTR - exon 1
	chr8	119123199	119122988	AMPL7153413916	EXT1	exon 1
	chr8	119122999	119122772	AMPL7155116110	EXT1	exon 1
	chr8	119122783	119122572	AMPL7155116109	EXT1	exon 1
	chr8	119122583	119122442	AMPL7155116108	EXT1	exon 1
	chr8	119122453	119122328	AMPL7155116107	EXT1	exon 1
	chr8	119122339	119122108	AMPL7155116106	EXT1	exon 1 - intron 1
	chr8	118849515	118849290	AMPL7153088408	EXT1	intron 1 - exon 2 - intron 2
	chr8	118847843	118847625	AMPL7153088419	EXT1	intron 2 - exon 3 - intron 3
	chr8	118842639	118842434	AMPL7156321539	EXT1	intron 3 - exon 4
	chr8	118842445	118842223	AMPL7156321538	EXT1	intron 4
	chr8	118834886	118834698	AMPL7156321515	EXT1	intron 4 - exon 5
	chr8	118834709	118834513	AMPL7153564398	EXT1	intron 5
	chr8	118832083	118831964	AMPL7153564404	EXT1	intron 5 - exon 6
	chr8	118831994	118831778	AMPL7153564403	EXT1	exon 6 - intron 6
	chr8	118830832	118830609	AMPL7153088468	EXT1	intron 6 - exon 7 - intron 7
	chr8	118825267	118825037	AMPL7153088475	EXT1	intron 7 - exon 8 - intron 8
	chr8	118819687	118819463	AMPL7156321506	EXT1	intron 8 - exon 9
	chr8	118819474	118819250	AMPL7156321505	EXT1	exon 9 - intron 9
	chr8	118817182	118816958	AMPL7156321531	EXT1	intron 9 - exon 10
	chr8	118816969	118816761	AMPL7156321530	EXT1	intron 10
	chr8	118812186	118811964	AMPL7153865995	EXT1	intron 10 - exon 11
	chr8	118811975	118811757	AMPL7156300406	EXT1	exon 11
	chr8	118811786	118811558	AMPL7153841036	EXT1	exon 11 - UTR
	chr8	118811569	118811349	AMPL7156321551	EXT1	UTR
	chr11	44116914	44117141	AMPL7156321596	EXT2	UTR - exon 1
	chr11	44117101	44117307	AMPL7153866092	EXT2	exon 1
	chr11	44117371	44117565	AMPL7154029887	EXT2	exon 1 - intron 1
	chr11	44117602	44117838	AMPL7156321595	EXT2	intron 1
	chr11	44117797	44117935	AMPL7153866091	EXT2	intron 1
	chr11	44129025	44129200	AMPL7156321460	EXT2	intron 1
	chr11	44129189	44129330	AMPL7156321461	EXT2	intron 1 - exon 2
	chr11	44129319	44129448	AMPL7155115762	EXT2	exon 2
	chr11	44129437	44129651	AMPL7155115763	EXT2	exon 2
	chr11	44129640	44129851	AMPL7156321462	EXT2	exon 2 - intron 2
	chr11	44130570	44130795	AMPL7156321442	EXT2	intron 2 - exon 3
	chr11	44130784	44130960	AMPL7156321443	EXT2	exon 3 - intron 3
	chr11	44135677	44135904	AMPL7153413910	EXT2	intron 3 - exon 4 - intron 4
	chr11	44146239	44146376	AMPL7156123427	EXT2	intron 4 - exon 5
	chr11	44146365	44146586	AMPL7156321488	EXT2	exon 5 - intron 5
	chr11	44148153	44148369	AMPL7156123424	EXT2	intron 5
	chr11	44148358	44148561	AMPL7156123425	EXT2	exon 6 - intron 6
	chr11	44151522	44151749	AMPL7153413901	EXT2	intron 6 - exon 7 - intron 6
	chr11	44165735	44165955	AMPL7153413893	EXT2	intron 7
	chr11	44192994	44193217	AMPL7155115758	EXT2	intron 7 - exon 8
	chr11	44193206	44193383	AMPL7155115759	EXT2	exon 8 - intron 8
	chr11	44219258	44219486	AMPL7153609318	EXT2	intron 8 - exon 9
	chr11	44219475	44219642	AMPL7156321422	EXT2	exon 9 - intron 9
	chr11	44228222	44228400	AMPL7156321410	EXT2	intron 9 - exon 10
	chr11	44228389	44228607	AMPL7156321411	EXT2	exon 10 - intron 10
	chr11	44253777	44254002	AMPL7156123426	EXT2	intron 10 - exon 11
	chr11	44253991	44254102	AMPL7156122763	EXT2	exon 11 - intron 11
	chr11	44255508	44255735	AMPL7155115752	EXT2	intron 11 - exon 12
	chr11	44255724	44255910	AMPL7153609313	EXT2	exon 12 - intron 12
	chr11	44257780	44257997	AMPL7153413898	EXT2	intron 12 - exon 13 - intron 13
	chr11	44265619	44265846	AMPL7153670487	EXT2	intron 13 - exon 14
	chr11	44265838	44266066	AMPL7156321562	EXT2	exon 14
	chr11	44266055	44266273	AMPL7156321563	EXT2	exon 14
	chr11	44266262	44266472	AMPL7156321564	EXT2	exon 14
	chr11	44266460	44266652	AMPL7153866088	EXT2	exon 14
	chr11	44266641	44266869	AMPL7156321565	EXT2	exon 14
	chr11	44266858	44267043	AMPL7153866089	EXT2	exon 14 - UTR
