# Supplementary material for: An Easy-to-Use Approach to Detect CNV From Targeted NGS Data: Identification of a Novel Pathogenic Variant in MO Disease
Source: Front Endocrinol (Lausanne). 2022 Jun 28;13:874126. doi: 10.3389/fendo.2022.874126 (PMC9273874; doi:10.3389/fendo.2022.874126)
Supplement: Supplementary Table 2 — Target regions covered by both NGS amplicon and MLPA. For each region, the corresponding MLPA probe and NGS amplicon are indicated. [file Table_2.xlsx]

## Sheet: Foglio1
	Probe number (MLPA)	Gene	Target region	Start (hg19)	End (hg19)	NGS amplicons overlapping the MLPA probe
	06822-L06416	EXT1	Exon 1a	119123222	119123291	AMPL7156300401
	07792-L22369	EXT1	Exon 1b	119122566	119122636	AMPL7155116108 - AMPL7155116109
	12567-L13617	EXT1	Exon 2	118849259	118849325	AMPL7153088408
	07793-L07529	EXT1	Exon 3	118847705	118847775	AMPL7153088419
	06826-L06420	EXT1	Exon 4	118842473	118842550	AMPL7156321539
	07794-L07530	EXT1	Exon 5	118834697	118834776	AMPL7153564398 - AMPL7156321515
	06828-L07403	EXT1	Exon 6	118831917	118831982	AMPL7153564403 - AMPL7153564404
	06829-L06423	EXT1	Exon 7	118830701	118830763	AMPL7153088468
	06830-L06424	EXT1	Exon 8	118825129	118825196	AMPL7153088475
	06831-L07404	EXT1	Exon 9	118819458	118819531	AMPL7156321505 - AMPL7156321506
	06832-L22372	EXT1	Exon 10	118817029	118817096	AMPL7156321531
	06833-L08485	EXT1	Exon 11a	118812027	118812094	AMPL7153865995
	03080-L22371	EXT1	Exon 11b	118811842	118811902	AMPL7156300406
	06834-L06428	EXT2	Exon 1a - non coding	44117124	44117182	AMPL7156321596 - AMPL7153866092
	06835-L08769	EXT2	Exon 2 (1b) - non coding	44117797	44117849	AMPL7156321595 - AMPL7153866091
	12568-L13992	EXT2	Exon 2b (1c) - non coding	44125021	44125084	/
	07466-L06431	EXT2	Exon 3 (2)	44129398	44129465	AMPL7155115762 - AMPL7155115763
	06838-L06432	EXT2	Exon 4 (3)	44130744	44130814	AMPL7156321442 - AMPL7156321443
	06839-L22370	EXT2	Exon 5 (4)	44135738	44135796	AMPL7153413910
	06840-L06434	EXT2	Exon 6 (5)	44146454	44146521	AMPL7156321488
	12566-L13616	EXT2	Exon 7 (6)	44148476	44148548	AMPL7156123425
	07791-L23351	EXT2	Exon 8 (7)	44151581	44151648	AMPL7153413901
	06843-L06437	EXT2	Exon 9 (8)	44193218	44193291	AMPL7155115759
	06844-L06438	EXT2	Exon 10 (9)	44219412	44219480	AMPL7153609318 - AMPL7156321422
	06845-L22373	EXT2	Exon 11 (10)	44228349	44228426	AMPL7156321410 - AMPL7156321411
	06846-L06440	EXT2	Exon 12 (11)	44253905	44253966	AMPL7156123426
	06847-L06441	EXT2	Exon 13 (12)	44255712	44255785	AMPL7155115752 - AMPL7153609313
	06848-L06442	EXT2	Exon 14 (13)	44257856	44257926	AMPL7153413898
	20888-L06443	EXT2	Exon 15 (14)	44265700	44265771	AMPL7153670487
