# Supplementary material for: An Easy-to-Use Approach to Detect CNV From Targeted NGS Data: Identification of a Novel Pathogenic Variant in MO Disease
Source: Front Endocrinol (Lausanne). 2022 Jun 28;13:874126. doi: 10.3389/fendo.2022.874126 (PMC9273874; doi:10.3389/fendo.2022.874126)
Supplement: Supplementary Table 3 — NGS metrics for each sample (mean depth, number of mapped reads, uniformity, on-target percentage). In red, the samples excluded due to poor data quality. [file Table_3.xlsx]

## Sheet: Foglio1
	Sample code	Mean Depth (X)	Mapped Reads	Uniformity	On Target
	Sample 1	404.2	28.207	95.20%	98.23%
	Sample 2	308.4	21.165	93.51%	98.80%
	Sample 3	458	31.623	93.51%	98.89%
	Sample 4	226.1	15.174	93.51%	98.99%
	Sample 5	370.7	25.503	93.62%	99.16%
	Sample 6	288.6	19.472	92.07%	99.74%
	Sample 7	338.3	23.895	93.51%	95.20%
	Sample 8	419.4	28.384	92.07%	99.00%
	Sample 9	641	42.981	93.62%	99.76%
	Sample 10	285.6	21.389	94.35%	98.84%
	Sample 11	324.7	24.333	91.93%	99.65%
	Sample 12	343.5	25.554	94.22%	99.75%
	Sample 13	324.6	24.144	94.97%	99.62%
	Sample 14	217.3	16.54	94.43%	99.36%
	Sample 15	778.3	53.908	93.61%	99.46%
	Sample 16	579.9	39.786	92.90%	99.16%
	Sample 17	604.6	43.786	93.62%	94.62%
	Sample 18	466.4	32.922	93.62%	95.27%
	Sample 19	654.2	44.935	92.88%	98.65%
	Sample 20	560.2	38.216	92.90%	99.28%
	Sample 21	410.1	27.965	92.90%	99.28%
	Sample 22	235.4	16.01	93.62%	99.03%
	Sample 23	410.8	28.259	93.60%	98.66%
	Sample 24	483	32.848	92.10%	99.10%
	Sample 25	405.2	34.137	92.89%	98.93%
	Sample 26	384	26.02	93.62%	99.43%
	Sample 27	622.4	45.538	93.62%	98.93%
	Sample 28	826.4	56.956	95.32%	98.71%
	Sample 29	418.4	28.606	93.48%	99.24%
	Sample 30	572.8	39.525	92.89%	98.20%
	Sample 31	554.4	47.076	54.15%	96.67%
	Sample 32	455.7	31.287	95.21%	99.34%
	Sample 33	776.7	53.223	92.90%	99.06%
	Sample 34	663.1	45.283	92.90%	99.26%
	Sample 35	710	49.21	93.37%	98.45%
	Sample 36	709.2	48.346	92.90%	99.32%
	Sample 37	836.6	57.325	92.90%	99.37%
	Sample 38	529	35.814	92.89%	99.48%
	Sample 39	471.9	32.319	92.91%	99.01%
	Sample 40	673.5	46.235	92.89%	99.05%
	Sample 41	591.5	40.53	92.76%	99.13%
	Sample 42	596.2	41.218	92.89%	99.19%
	Sample 43	843.3	57.237	92.90%	99.40%
	Sample 44	836	57.774	92.83%	98.90%
	Sample 45	750.4	51.143	93.33%	98.92%
	Sample 46	248.8	16.884	93.62%	99.60%
	Sample 47	649.3	44.731	92.76%	99.39%
	Sample 48	769.5	53.067	92.88%	99.20%
	Sample 49	478.5	32.133	93.62%	99.74%
	Sample 50	543.9	37.435	93.89%	98.85%
	Sample 51	324.4	22.418	93.62%	99.17%
	Sample 52	764.7	53.376	94.46%	99.07%
	Sample 53	284.3	19.933	93.51%	99.03%
	Sample 54	267.4	18.496	91.95%	97.29%
	Sample 55	316.4	21.489	91.95%	99.89%
	Sample 56	273.5	18.549	93.10%	99.78%
	Sample 57	401.7	27.122	93.60%	99.76%
	Sample 58	399.3	26.739	93.62%	99.83%
	Sample 59	295.2	19.745	93.62%	99.75%
	Sample 60	467.2	31.824	92.90%	98.94%
	Sample 61	394.1	27.003	93.62%	98.83%
	Sample 62	720.7	50.83	92.83%	98.85%
	Sample 63	1538	105.196	93.62%	98.89%
	Sample 64	317.4	23.902	92.90%	98.26%
	Sample 65	222.1	17.289	92.50%	98.36%
	Sample 66	302.6	22.426	92.95%	99.61%
	Sample 67	338.4	27.426	92.73%	91.83%
	Sample 68	224	17.123	93.50%	96.13%
	Sample 69	316.4	24.516	93.07%	95.97%
	Sample 70	363.5	27.133	94.30%	99.68%
	Sample 71	330.2	24.655	93.52%	99.66%
	Sample 72	359.3	26.845	93.39%	99.55%
	Sample 73	307.6	23.025	93.51%	99.72%
	Sample 74	318.9	23.87	93.47%	99.54%
	Sample 75	298.8	23.312	91.10%	96.52%
	Sample 76	354.7	27.246	91.93%	96.53%
	Sample 77	377.3	25.959	93.62%	98.87%
	Sample 78	370.4	25.524	93.62%	98.58%
	Sample 79	283.2	19.021	93.62%	99.67%
	Sample 80	368	25.065	93.61%	99.65%
	Sample 81	453.9	30.527	93.62%	99.70%
	Sample 82	615.1	41.568	92.88%	99.18%
	Sample 83	484.4	33.681	93.62%	98.59%
	Sample 84	744.4	51.622	92.89%	99.21%
	Sample 85	328.9	22.461	93.62%	99.60%
	Sample 86	436.4	29.403	93.62%	99.63%
	Sample 87	440	29.911	93.62%	99.64%
	Sample 88	263.4	17.998	93.62%	99.49%
	Sample 89	244.3	16.438	93.57%	99.71%
	Sample 90	37.48	2.533	93.22%	99.45%
	Sample 91	581.7	40.094	93.62%	99.12%
	Sample 92	371.5	25.602	93.62%	98.75%
	Sample 93	725	49.846	92.89%	99.12%
	Sample 94	574.2	39.384	92.88%	98.98%
	Sample 95	660	45.967	92.95%	99.06%
	Sample 96	731.8	50.51	92.89%	99.05%
	Sample 97	660.3	45.346	92.89%	99.09%
	Sample 98	569.1	39.575	93.51%	99.11%
	Sample 99	807.6	55.626	93.60%	99.01%
	Sample 100	723.9	48.942	93.61%	99.07%
	Sample 101	819.6	56.459	93.34%	99.01%
	Sample 102	175.8	12.068	95.60%	99.15%
	Sample 103	336.9	22.884	94.24%	99.37%
	Sample 104	435.1	29.657	93.62%	99.24%
	Sample 105	499.2	34.219	92.90%	99.49%
	Sample 106	628.1	43.494	93.49%	98.36%
	Sample 107	872.1	59.555	93.61%	99.23%
	Sample 108	599.8	43.364	92.90%	94.28%
	Sample 109	648.4	45.455	93.61%	97.07%
	Sample 110	551.7	37.629	0.9289	99.32%
	Sample 111	678.2	45.622	92.88%	99.13%
	Sample 112	663	46.148	92.89%	98.44%
	Sample 113	345	23.586	93.62%	99.11%
	Sample 114	205.7	14.172	95.31%	99.23%
	Sample 115	260.1	17.672	93.62%	99.60%
	Sample 116	774	53.935	93.61%	98.77%
	Sample 117	544.2	37.851	92.89%	98.31%
	Sample 118	441.3	30.355	93.62%	99.30%
	Sample 119	517.6	35.629	92.97%	98.78%
	Sample 120	259.7	17.596	93.62%	99.14%
	Sample 121	608.8	42.25	92.90%	98.46%
	Sample 122	738.1	51.136	92.90%	98.88%
	Sample 123	249.1	16.993	93.62%	98.95%
	Sample 124	537.1	37.113	93.46%	99.22%
	Sample 125	413.8	28.454	93.39%	99.23%
	Sample 126	726.3	50.241	93.40%	99.06%
	Sample 127	762.9	52.753	92.90%	99.17%
	Sample 128	8391	580	0.9285	98.62%
	Sample 129	508.5	35.742	93.12%	96.44%
	Sample 130	338.8	23.222	93.62%	99.29%
	Sample 131	512.6	34.959	93.62%	99.11%
	Sample 132	633.6	43.613	92.90%	98.91%
	Sample 133	952.4	66.236	92.89%	98.68%
	Sample 134	578.7	39.507	93.19%	98.95%
	Sample 135	555.7	38.198	92.89%	98.76%
	Sample 136	265.6	19.953	95.18%	99.51%
	Sample 137	350.1	23.898	94.88%	99.01%
	Sample 138	655.9	44.986	93.35%	98.94%
	Sample 139	379.1	26.021	95.32%	99.24%
	Sample 140	516.4	35.09	93.62%	99.66%
	Sample 141	608.2	41.178	93.62%	99.41%
	Sample 142	590	40.743	93.45%	99.19%
	Sample 143	185.9	13.956	94.40%	99.51%
	Sample 144	331.6	24.526	93.19%	99.58%
	Sample 145	259.3	19.379	91.87%	99.64%
	Sample 146	372.9	33.152	93.09%	96.64%
	Sample 147	322.5	22.099	95.70%	98.81%
	Sample 148	598.9	40.89	93.40%	99.02%
	Sample 149	320.8	21.81	93.11%	99.16%
	Sample 150	628.7	43.146	93.34%	98.77%
	Sample 151	653.5	45.787	92.78%	98.11%
	Sample 152	340.7	23.172	93.58%	99.34%
	Sample 153	777.3	54.065	92.90%	98.98%
	Sample 154	1480	101.119	93.62%	99.32%
	Sample 155	371.8	25.506	94.80%	98.88%
