# Supplementary material for: An Easy-to-Use Approach to Detect CNV From Targeted NGS Data: Identification of a Novel Pathogenic Variant in MO Disease
Source: Front Endocrinol (Lausanne). 2022 Jun 28;13:874126. doi: 10.3389/fendo.2022.874126 (PMC9273874; doi:10.3389/fendo.2022.874126)
Supplement: Supplementary Table 4 — List of samples randomly selected to create each baseline. [file Table_4.xlsx]

## Sheet: Foglio1
		Iteration 1	Iteration 2	Iteration 3	Iteration 4	Iteration 5			Iteration 1	Iteration 2	Iteration 3	Iteration 4	Iteration 5
	10 Samples Baseline	Sample 27	Sample 29	Sample 14	Sample 18	Sample 66		100 Samples Baseline	Sample 12	Sample 12	Sample 13	Sample 12	Sample 12
		Sample 28	Sample 51	Sample 57	Sample 24	Sample 80			Sample 14	Sample 13	Sample 15	Sample 13	Sample 13
		Sample 40	Sample 61	Sample 62	Sample 37	Sample 96			Sample 15	Sample 14	Sample 16	Sample 14	Sample 14
		Sample 54	Sample 80	Sample 64	Sample 46	Sample 109			Sample 16	Sample 15	Sample 17	Sample 15	Sample 15
		Sample 55	Sample 94	Sample 65	Sample 58	Sample 111			Sample 17	Sample 17	Sample 19	Sample 16	Sample 16
		Sample 79	Sample 100	Sample 74	Sample 69	Sample 112			Sample 18	Sample 19	Sample 20	Sample 17	Sample 18
		Sample 89	Sample 103	Sample 123	Sample 80	Sample 115			Sample 19	Sample 20	Sample 21	Sample 18	Sample 19
		Sample 102	Sample 113	Sample 113	Sample 81	Sample 130			Sample 20	Sample 21	Sample 22	Sample 20	Sample 20
		Sample 109	Sample 120	Sample 114	Sample 94	Sample 133			Sample 22	Sample 22	Sample 23	Sample 21	Sample 22
		Sample 122	Sample 132	Sample 117	Sample 118	Sample 135			Sample 23	Sample 23	Sample 26	Sample 22	Sample 23
									Sample 24	Sample 24	Sample 27	Sample 24	Sample 24
		Iteration 1	Iteration 2	Iteration 3	Iteration 4	Iteration 5			Sample 25	Sample 25	Sample 29	Sample 25	Sample 25
	30 Samples Baseline	Sample 13	Sample 12	Sample 12	Sample 13	Sample 14			Sample 26	Sample 26	Sample 30	Sample 26	Sample 27
		Sample 15	Sample 14	Sample 14	Sample 15	Sample 18			Sample 27	Sample 27	Sample 32	Sample 27	Sample 28
		Sample 17	Sample 15	Sample 18	Sample 29	Sample 20			Sample 28	Sample 28	Sample 33	Sample 30	Sample 29
		Sample 19	Sample 21	Sample 36	Sample 30	Sample 34			Sample 30	Sample 29	Sample 34	Sample 33	Sample 30
		Sample 20	Sample 29	Sample 42	Sample 32	Sample 36			Sample 32	Sample 30	Sample 35	Sample 34	Sample 32
		Sample 34	Sample 35	Sample 43	Sample 36	Sample 38			Sample 33	Sample 32	Sample 36	Sample 36	Sample 35
		Sample 37	Sample 45	Sample 50	Sample 38	Sample 41			Sample 34	Sample 33	Sample 37	Sample 37	Sample 36
		Sample 38	Sample 48	Sample 58	Sample 48	Sample 47			Sample 35	Sample 34	Sample 38	Sample 38	Sample 37
		Sample 55	Sample 50	Sample 63	Sample 49	Sample 50			Sample 37	Sample 35	Sample 39	Sample 40	Sample 38
		Sample 58	Sample 58	Sample 65	Sample 51	Sample 52			Sample 38	Sample 36	Sample 40	Sample 41	Sample 39
		Sample 66	Sample 61	Sample 68	Sample 56	Sample 55			Sample 39	Sample 37	Sample 41	Sample 42	Sample 40
		Sample 67	Sample 67	Sample 69	Sample 57	Sample 65			Sample 40	Sample 39	Sample 42	Sample 43	Sample 42
		Sample 71	Sample 70	Sample 70	Sample 61	Sample 67			Sample 41	Sample 40	Sample 43	Sample 44	Sample 45
		Sample 77	Sample 76	Sample 72	Sample 62	Sample 76			Sample 43	Sample 41	Sample 44	Sample 45	Sample 46
		Sample 78	Sample 77	Sample 81	Sample 69	Sample 84			Sample 44	Sample 42	Sample 45	Sample 48	Sample 47
		Sample 86	Sample 78	Sample 93	Sample 78	Sample 88			Sample 45	Sample 43	Sample 46	Sample 49	Sample 48
		Sample 89	Sample 80	Sample 97	Sample 87	Sample 94			Sample 47	Sample 46	Sample 47	Sample 51	Sample 49
		Sample 93	Sample 81	Sample 99	Sample 91	Sample 95			Sample 48	Sample 47	Sample 48	Sample 52	Sample 50
		Sample 94	Sample 83	Sample 101	Sample 92	Sample 102			Sample 49	Sample 49	Sample 49	Sample 54	Sample 51
		Sample 103	Sample 84	Sample 102	Sample 95	Sample 108			Sample 50	Sample 50	Sample 50	Sample 55	Sample 52
		Sample 104	Sample 88	Sample 103	Sample 102	Sample 111			Sample 52	Sample 51	Sample 52	Sample 56	Sample 53
		Sample 106	Sample 89	Sample 106	Sample 103	Sample 114			Sample 53	Sample 52	Sample 53	Sample 57	Sample 54
		Sample 110	Sample 92	Sample 107	Sample 105	Sample 117			Sample 54	Sample 53	Sample 54	Sample 58	Sample 55
		Sample 115	Sample 94	Sample 108	Sample 108	Sample 119			Sample 55	Sample 54	Sample 55	Sample 60	Sample 56
		Sample 122	Sample 97	Sample 111	Sample 111	Sample 121			Sample 56	Sample 56	Sample 56	Sample 63	Sample 57
		Sample 126	Sample 115	Sample 113	Sample 127	Sample 125			Sample 58	Sample 57	Sample 57	Sample 64	Sample 59
		Sample 127	Sample 121	Sample 120	Sample 130	Sample 126			Sample 59	Sample 58	Sample 58	Sample 65	Sample 61
		Sample 131	Sample 124	Sample 125	Sample 131	Sample 131			Sample 60	Sample 59	Sample 60	Sample 66	Sample 62
		Sample 132	Sample 132	Sample 127	Sample 133	Sample 132			Sample 61	Sample 60	Sample 61	Sample 67	Sample 64
		Sample 135	Sample 134	Sample 134	Sample 134	Sample 135			Sample 62	Sample 61	Sample 62	Sample 68	Sample 65
									Sample 63	Sample 62	Sample 63	Sample 69	Sample 66
	50 Samples Baseline	Iteration 1	Iteration 2	Iteration 3	Iteration 4	Iteration 5			Sample 64	Sample 63	Sample 64	Sample 70	Sample 67
		Sample 14	Sample 15	Sample 12	Sample 13	Sample 12			Sample 66	Sample 65	Sample 65	Sample 71	Sample 68
		Sample 15	Sample 19	Sample 13	Sample 14	Sample 13			Sample 67	Sample 66	Sample 66	Sample 72	Sample 69
		Sample 19	Sample 26	Sample 14	Sample 16	Sample 16			Sample 69	Sample 67	Sample 67	Sample 73	Sample 71
		Sample 20	Sample 28	Sample 15	Sample 17	Sample 17			Sample 70	Sample 68	Sample 68	Sample 74	Sample 73
		Sample 23	Sample 32	Sample 21	Sample 19	Sample 18			Sample 71	Sample 69	Sample 69	Sample 77	Sample 74
		Sample 24	Sample 38	Sample 24	Sample 22	Sample 23			Sample 72	Sample 70	Sample 71	Sample 78	Sample 75
		Sample 25	Sample 40	Sample 25	Sample 27	Sample 37			Sample 73	Sample 71	Sample 72	Sample 79	Sample 76
		Sample 26	Sample 42	Sample 26	Sample 30	Sample 39			Sample 75	Sample 72	Sample 73	Sample 80	Sample 77
		Sample 27	Sample 47	Sample 27	Sample 32	Sample 41			Sample 77	Sample 73	Sample 74	Sample 81	Sample 78
		Sample 37	Sample 50	Sample 34	Sample 34	Sample 43			Sample 79	Sample 74	Sample 75	Sample 82	Sample 79
		Sample 41	Sample 51	Sample 35	Sample 37	Sample 44			Sample 81	Sample 76	Sample 76	Sample 83	Sample 80
		Sample 42	Sample 52	Sample 38	Sample 38	Sample 45			Sample 82	Sample 77	Sample 77	Sample 84	Sample 81
		Sample 43	Sample 54	Sample 41	Sample 39	Sample 48			Sample 83	Sample 78	Sample 79	Sample 85	Sample 82
		Sample 47	Sample 55	Sample 42	Sample 43	Sample 51			Sample 84	Sample 79	Sample 80	Sample 86	Sample 83
		Sample 48	Sample 56	Sample 46	Sample 46	Sample 54			Sample 85	Sample 80	Sample 82	Sample 88	Sample 85
		Sample 50	Sample 61	Sample 48	Sample 50	Sample 55			Sample 86	Sample 81	Sample 83	Sample 89	Sample 86
		Sample 51	Sample 62	Sample 52	Sample 54	Sample 56			Sample 87	Sample 82	Sample 84	Sample 91	Sample 87
		Sample 54	Sample 63	Sample 53	Sample 55	Sample 57			Sample 88	Sample 84	Sample 87	Sample 92	Sample 89
		Sample 56	Sample 68	Sample 54	Sample 58	Sample 59			Sample 89	Sample 85	Sample 88	Sample 93	Sample 91
		Sample 58	Sample 70	Sample 60	Sample 60	Sample 62			Sample 91	Sample 87	Sample 91	Sample 94	Sample 92
		Sample 59	Sample 73	Sample 61	Sample 63	Sample 64			Sample 92	Sample 88	Sample 93	Sample 96	Sample 93
		Sample 63	Sample 74	Sample 63	Sample 65	Sample 66			Sample 93	Sample 89	Sample 94	Sample 97	Sample 94
		Sample 64	Sample 77	Sample 65	Sample 67	Sample 70			Sample 95	Sample 91	Sample 95	Sample 98	Sample 95
		Sample 66	Sample 79	Sample 66	Sample 68	Sample 71			Sample 97	Sample 92	Sample 96	Sample 100	Sample 96
		Sample 67	Sample 80	Sample 67	Sample 69	Sample 75			Sample 99	Sample 93	Sample 97	Sample 101	Sample 97
		Sample 70	Sample 82	Sample 68	Sample 70	Sample 79			Sample 100	Sample 94	Sample 98	Sample 102	Sample 98
		Sample 72	Sample 83	Sample 76	Sample 71	Sample 81			Sample 101	Sample 95	Sample 99	Sample 104	Sample 99
		Sample 75	Sample 89	Sample 77	Sample 74	Sample 84			Sample 102	Sample 96	Sample 101	Sample 105	Sample 100
		Sample 76	Sample 93	Sample 78	Sample 75	Sample 88			Sample 103	Sample 98	Sample 102	Sample 106	Sample 101
		Sample 77	Sample 95	Sample 79	Sample 77	Sample 91			Sample 104	Sample 100	Sample 104	Sample 107	Sample 102
		Sample 82	Sample 96	Sample 84	Sample 80	Sample 92			Sample 105	Sample 102	Sample 105	Sample 108	Sample 103
		Sample 84	Sample 98	Sample 85	Sample 83	Sample 93			Sample 106	Sample 103	Sample 107	Sample 109	Sample 104
		Sample 89	Sample 99	Sample 87	Sample 84	Sample 94			Sample 107	Sample 104	Sample 108	Sample 110	Sample 105
		Sample 92	Sample 100	Sample 93	Sample 85	Sample 96			Sample 108	Sample 105	Sample 109	Sample 111	Sample 108
		Sample 93	Sample 101	Sample 94	Sample 88	Sample 98			Sample 110	Sample 106	Sample 110	Sample 112	Sample 109
		Sample 101	Sample 102	Sample 100	Sample 95	Sample 101			Sample 112	Sample 109	Sample 111	Sample 113	Sample 110
		Sample 102	Sample 103	Sample 105	Sample 97	Sample 102			Sample 113	Sample 110	Sample 112	Sample 114	Sample 111
		Sample 104	Sample 106	Sample 107	Sample 99	Sample 104			Sample 116	Sample 111	Sample 113	Sample 115	Sample 112
		Sample 107	Sample 109	Sample 108	Sample 101	Sample 108			Sample 117	Sample 112	Sample 114	Sample 117	Sample 114
		Sample 109	Sample 112	Sample 111	Sample 105	Sample 110			Sample 118	Sample 113	Sample 115	Sample 118	Sample 115
		Sample 111	Sample 119	Sample 113	Sample 106	Sample 115			Sample 119	Sample 114	Sample 116	Sample 119	Sample 116
		Sample 113	Sample 120	Sample 117	Sample 110	Sample 116			Sample 120	Sample 116	Sample 117	Sample 120	Sample 117
		Sample 114	Sample 121	Sample 118	Sample 116	Sample 122			Sample 121	Sample 117	Sample 118	Sample 121	Sample 118
		Sample 118	Sample 122	Sample 120	Sample 119	Sample 123			Sample 122	Sample 118	Sample 119	Sample 122	Sample 119
		Sample 121	Sample 123	Sample 124	Sample 120	Sample 124			Sample 123	Sample 120	Sample 120	Sample 123	Sample 120
		Sample 122	Sample 125	Sample 125	Sample 121	Sample 127			Sample 124	Sample 121	Sample 122	Sample 124	Sample 121
		Sample 131	Sample 126	Sample 127	Sample 126	Sample 130			Sample 125	Sample 122	Sample 123	Sample 125	Sample 123
		Sample 132	Sample 131	Sample 132	Sample 130	Sample 131			Sample 126	Sample 123	Sample 124	Sample 126	Sample 125
		Sample 133	Sample 133	Sample 133	Sample 131	Sample 134			Sample 127	Sample 124	Sample 125	Sample 127	Sample 126
		Sample 135	Sample 134	Sample 135	Sample 135	Sample 135			Sample 129	Sample 126	Sample 127	Sample 129	Sample 127
									Sample 130	Sample 129	Sample 129	Sample 130	Sample 129
									Sample 131	Sample 130	Sample 130	Sample 131	Sample 131
									Sample 132	Sample 132	Sample 131	Sample 132	Sample 132
									Sample 133	Sample 133	Sample 133	Sample 133	Sample 133
									Sample 134	Sample 134	Sample 134	Sample 134	Sample 134
									Sample 135	Sample 135	Sample 135	Sample 135	Sample 135
