# Supplementary material for: An Easy-to-Use Approach to Detect CNV From Targeted NGS Data: Identification of a Novel Pathogenic Variant in MO Disease
Source: Front Endocrinol (Lausanne). 2022 Jun 28;13:874126. doi: 10.3389/fendo.2022.874126 (PMC9273874; doi:10.3389/fendo.2022.874126)
Supplement: Supplementary Table 5 — Results of the CNV detection on the 11 positive controls. For each baseline sample size (10, 30, 50, 100), results using all the 5 iterations are reported. All depth(normalized)/average depth (normalized) ratio <75% are reported. Ratio >75% are reported only in case of discrepancy between MLPA and NGS CNV pipeline. The delete regions are highlighted in green. For the amplicons that overlap with an MLPA target region, the whole column is highlighted in grey. [file Table_5.xlsx]

## Sheet: legend
Legend
	True positive (TP)
	True negative (TN)
value % (<75%)	False Positive (FP)
value % (>75%)	False Negative (FN)
	deletion detected by MLPA or CNV tool

## Sheet: 10-samples Baseline
	GENE ®	EXT1																														EXT2
iteration ¯	REGION ®	EXT1-UTR	EXT1-UTR	EXT1-UTR	EXT1-UTR	EXT1-UTR	EXT1: UTR - ex 1	EXT1: ex 1	EXT1: ex 1	EXT1: ex 1	EXT1: ex 1	EXT1: ex 1	EXT1: ex 1 - intr 1	EXT1: intr 1 - ex 2 - intr 2	EXT1: intr 2 - ex 3 - intr 3	EXT1: ex 4	EXT1: intr 4	EXT1: intr 4 - ex 5	EXT1: intr 5	EXT1: intr 5 - ex 6	EXT1: ex 6 - intr 6	EXT1: intr 6 - ex 7 - intr 7	EXT1: intr 7 - ex 8 - intr 8	EXT1: intr 8 - ex 9	EXT1: ex 9 - intr 9	EXT1: intr 9 - ex 10	EXT1 intr 10	EXT1: intr 10 - ex 11	EXT1: ex 11	EXT1: ex 11 - UTR	EXT1-UTR	EXT2: UTR - ex 1	EXT2: ex 1	EXT2: ex 1 - intr 1	EXT2: intr 1	EXT2: intr 1	EXT2: intr 1	EXT2: intr 1-ex 2	EXT2: ex 2	EXT2: ex 2	EXT2: ex 2-intr 2	EXT2: intr 2 - ex 3	EXT2: ex 3 - intr 3	EXT2: intr 3-ex 4-intr4	EXT2: intr 4-ex 5	EXT2: ex 5-intr 5	EXT2: intr 5	EXT2: ex 6-intr 6	EXT2: intr 6-ex 7-int 7
	MLPA PROBE ®						06822-L06416			07792-L22369				12567-L13617	07793-L07529	06826-L06420		07794-L07530		06828-L07403		06829-L06423	06830-L06424	06831-L07404		06832-L22372		06833-L08485	03080-L22371			06834-L06428			06835-L08769				07466-L06431			06838-L06432		06839-L22370		06840-L06434		12566-L13616	07791-L23351
	AMPLICON ®	AMPL7153865992	AMPL7156300405	AMPL7156300404	AMPL7156300403	AMPL7156300402	AMPL7156300401	AMPL7153413916	AMPL7155116110	AMPL7155116109	AMPL7155116108	AMPL7155116107	AMPL7155116106	AMPL7153088408	AMPL7153088419	AMPL7156321539	AMPL7156321538	AMPL7156321515	AMPL7153564398	AMPL7153564404	AMPL7153564403	AMPL7153088468	AMPL7153088475	AMPL7156321506	AMPL7156321505	AMPL7156321531	AMPL7156321530	AMPL7153865995	AMPL7156300406	AMPL7153841036	AMPL7156321551	AMPL7156321596	AMPL7153866092	AMPL7154029887	AMPL7156321595	AMPL7153866091	AMPL7156321460	AMPL7156321461	AMPL7155115762	AMPL7155115763	AMPL7156321462	AMPL7156321442	AMPL7156321443	AMPL7153413910	AMPL7156123427	AMPL7156321488	AMPL7156123424	AMPL7156123425	AMPL7153413901
1	Sample 1			52.6	52.3	60.7	49.5	48.8	42.2
	Sample 2	15.2	30.3	52.8	58.5	58.7	46.4	42.0	55.2
	Sample 3	30.6	43.8	64.2	52.7	64.5	50.3	57.9	52.9														72.7
	Sample 4	15.2	26.7	43.9	57.9	53.5	49.0	47.8	55.9	55.9	50.4	42.7	57.4
	Sample 5	41.5												52.6	47.9	57.5	36.6
	Sample 6	56.8	71.2											61.7			58.0			61.7	73.8	49.0																							62.4		70.8
	Sample 7	21.2	39.6	64.6	59.4	71.9	54.1	58.7	59.7	55.4	56.1	58.4	54.3	53.7	64.5	71.3	43.6	58.1	49.8	62.6	53.0	40.3	56.8
	Sample 8	38.9	53.5	70.2								45.9																																					72.9
	Sample 9	50.4												46.0	89.0	59.9	52.5	57.8	62.6	44.9	49.9	46.4	65.8	60.8	73.8	56.5	58.2	62.7	69.1	68.5
	Sample 10														74.7												73.9			59.3		72.7															48.6
	Sample 11																										71.8			46.3							71.7					47.6	48.7				46.6
2	Sample 1			48.8	54.6	58.4	50.3	46.6	44.5
	Sample 2	39.1	45.7	49.0	61.1	56.5	47.2	40.1	58.3
	Sample 3		65.9	59.5	54.9	62.0	51.1	55.1	55.9
	Sample 4	39.0	40.2	40.7	60.4	51.5	49.8	45.5	59.0	57.2	50.5	39.9	63.1
	Sample 5													49.9	47.2	54.2	35.8
	Sample 6													58.5			56.6			57.7	74.0	49.0															72.3		72.4						58.1		67.5
	Sample 7	54.5	59.6	59.9	62.0	69.2	55.0	55.9	62.9	56.6	56.2	54.6	59.7	51.0	63.4	67.2	42.6	55.7	50.8	58.6	53.2	40.3	61.1
	Sample 8			65.1				74.8				43.0						74.8																									72.0						67.7
	Sample 9													43.6	87.5	56.5	51.3	55.3	63.9	42.0	50.0	46.4	70.9	55.2	72.7	54.4	60.2	62.9	68.1	63.2
	Sample 10														73.5															54.7																	46.3
	Sample 11																										74.2			42.7							68.4					49.8	46.8				44.4
3	Sample 1			47.5	53.6	56.6	51.6	46.3	46.0
	Sample 2	38.1	43.3	47.8	60.0	54.8	48.4	39.8	60.3																	73.4
	Sample 3		62.5	58.0	54.0	60.1	52.4	54.8	57.8
	Sample 4	37.9	38.1	39.7	59.4	49.9	51.1	45.2	61.0	62.7	56.3	41.5	59.9
	Sample 5													49.7	46.5	51.5	44.2
	Sample 6													58.3			70.0			64.7		54.9															74.2								62.7		65.3
	Sample 7	53.0	56.5	58.4	61.0	67.0	56.4	55.6	65.1	62.1	62.6	56.8	56.6	50.8	62.5	63.8	52.7	53.3	50.2	65.6	60.4	45.1	61.2
	Sample 8			63.5		74.8		74.4				44.7						71.6								72.5																	72.7				74.5		64.8
	Sample 9													43.5	86.3	53.6	63.4	53.0	63.2	47.1	56.9	52.0	71.1	55.9	73.4	52.0	61.1	63.1	70.5	60.2
	Sample 10														72.4															52.2	74.0																44.8
	Sample 11																													40.7							70.2					50.0	47.3				42.9
4	Sample 1			49.9	55.1	58.6	51.6	48.1	47.0
	Sample 2	31.6	41.6	50.1	61.7	56.7	48.4	41.4	61.5																	73.0
	Sample 3	63.4	60.1	60.9	55.5	62.2	52.5	57.0	59.0
	Sample 4	31.4	36.7	41.7	61.0	51.6	51.1	47.0	62.3	60.4	53.2	40.2	61.8
	Sample 5													50.0	49.7	51.8	38.1
	Sample 6													58.6			60.3			59.0		47.1																	71.4						58.4		68.1
	Sample 7	43.9	54.3	61.3	62.6	69.4	56.5	57.8	66.5	59.8	59.1	55.1	58.4	51.1	66.9	64.2	45.4	53.0	50.2	59.9	54.5	38.7	60.7
	Sample 8		73.5	66.7								43.3						71.2								72.1																	69.5						65.2
	Sample 9													43.7	92.3	54.0	54.7	52.7	63.1	42.9	51.3	44.6	70.4	53.9	71.9	51.8	59.7	64.1	66.9	60.5
	Sample 10																													52.4		73.8															46.7
	Sample 11																										73.6			40.9							71.8					47.4	45.1				44.8
5	Sample 1			52.7	52.8	61.2	51.4	49.6	40.3
	Sample 2	27.6	39.9	53.0	59.1	59.3	48.2	42.6	52.8
	Sample 3	55.4	57.5	64.3	53.2	65.1	52.2	58.7	50.6														72.4
	Sample 4	27.5	35.1	44.0	58.4	54.0	50.9	48.4	53.4	56.8	52.0	43.4	56.7
	Sample 5													50.6	44.3	56.6	35.5
	Sample 6													59.3			56.2			58.3	67.3	48.4															74.8	74.9							59.8		70.7
	Sample 7	38.4	52.0	64.8	60.0	72.5	56.2	59.5	57.0	56.3	57.7	59.4	53.6	51.7	59.6	70.1	42.2	58.9	51.2	59.1	48.3	39.8	56.5
	Sample 8	70.6	70.3	70.4								46.8																							73.9														69.2
	Sample 9													44.2	82.3	58.9	50.9	58.5	64.4	42.4	45.5	45.8	65.6	59.2	70.1	56.3	52.3	59.3	62.6	65.6
	Sample 10														69.1												66.3			56.8		74.9															48.5
	Sample 11														72.2												64.4		71.8	44.3							70.8					45.6	50.6				46.5
[truncated: 19 more columns]

## Sheet: 30-samples Baseline
	GENE ®	EXT1																														EXT2
iteration ¯	REGION ®	EXT1-UTR	EXT1-UTR	EXT1-UTR	EXT1-UTR	EXT1-UTR	EXT1: UTR - ex 1	EXT1: ex 1	EXT1: ex 1	EXT1: ex 1	EXT1: ex 1	EXT1: ex 1	EXT1: ex 1 - intr 1	EXT1: intr 1 - ex 2 - intr 2	EXT1: intr 2 - ex 3 - intr 3	EXT1: ex 4	EXT1: intr 4	EXT1: intr 4 - ex 5	EXT1: intr 5	EXT1: intr 5 - ex 6	EXT1: ex 6 - intr 6	EXT1: intr 6 - ex 7 - intr 7	EXT1: intr 7 - ex 8 - intr 8	EXT1: intr 8 - ex 9	EXT1: ex 9 - intr 9	EXT1: intr 9 - ex 10	EXT1 intr 10	EXT1: intr 10 - ex 11	EXT1: ex 11	EXT1: ex 11 - UTR	EXT1-UTR	EXT2: UTR - ex 1	EXT2: ex 1	EXT2: ex 1 - intr 1	EXT2: intr 1	EXT2: intr 1	EXT2: intr 1	EXT2: intr 1-ex 2	EXT2: ex 2	EXT2: ex 2	EXT2: ex 2-intr 2	EXT2: intr 2 - ex 3	EXT2: ex 3 - intr 3	EXT2: intr 3-ex 4-intr4	EXT2: intr 4-ex 5	EXT2: ex 5-intr 5	EXT2: intr 5	EXT2: ex 6-intr 6	EXT2: intr 6-ex 7-int 7
	MLPA PROBE ®						06822-L06416			07792-L22369				12567-L13617	07793-L07529	06826-L06420		07794-L07530		06828-L07403		06829-L06423	06830-L06424	06831-L07404		06832-L22372		06833-L08485	03080-L22371			06834-L06428			06835-L08769				07466-L06431			06838-L06432		06839-L22370		06840-L06434		12566-L13616	07791-L23351
	AMPLICON ®	AMPL7153865992	AMPL7156300405	AMPL7156300404	AMPL7156300403	AMPL7156300402	AMPL7156300401	AMPL7153413916	AMPL7155116110	AMPL7155116109	AMPL7155116108	AMPL7155116107	AMPL7155116106	AMPL7153088408	AMPL7153088419	AMPL7156321539	AMPL7156321538	AMPL7156321515	AMPL7153564398	AMPL7153564404	AMPL7153564403	AMPL7153088468	AMPL7153088475	AMPL7156321506	AMPL7156321505	AMPL7156321531	AMPL7156321530	AMPL7153865995	AMPL7156300406	AMPL7153841036	AMPL7156321551	AMPL7156321596	AMPL7153866092	AMPL7154029887	AMPL7156321595	AMPL7153866091	AMPL7156321460	AMPL7156321461	AMPL7155115762	AMPL7155115763	AMPL7156321462	AMPL7156321442	AMPL7156321443	AMPL7153413910	AMPL7156123427	AMPL7156321488	AMPL7156123424	AMPL7156123425	AMPL7153413901
1	Sample 1			52.0	53.1	62.3	50.8	50.0	42.4
	Sample 2	29.3	41.8	52.3	59.4	60.3	47.6	43.0	55.5
	Sample 3	58.8	60.4	63.5	53.5	66.2	51.6	59.2	53.2														70.0
	Sample 4	29.2	36.8	43.5	58.8	54.9	50.3	48.8	56.2	55.1	50.1	45.3	57.4
	Sample 5													50.0	44.5	55.7	34.2						74.2
	Sample 6													58.6			54.2			60.6	70.2	47.4																							61.3		74.1
	Sample 7	40.8	54.6	63.9	60.4	73.8	55.5	60.0	60.0	54.6	55.7	61.9	54.2	51.1	59.9	69.1	40.8	59.2	50.6	61.5	50.4	38.9	54.6
	Sample 8	74.9	73.8	69.5								48.7																							74.8														71.0
	Sample 9													43.7	82.7	58.1	49.1	58.8	63.6	44.1	47.4	44.9	63.4	58.2	70.5	58.2	56.1	61.7	64.0	65.4
	Sample 10														69.4												71.2			56.7		70.9															50.8
	Sample 11														72.6												69.2		73.5	44.2							74.4					46.5	50.9				48.7
2	Sample 1			53.2	53.2	61.8	51.3	49.9	41.8
	Sample 2	30.5	42.8	53.5	59.5	59.8	48.1	42.9	54.8
	Sample 3	61.3	61.8	65.0	53.5	65.6	52.2	59.1	52.5														70.1
	Sample 4	30.4	37.7	44.5	58.9	54.5	50.8	48.8	55.4	57.1	52.4	43.7	57.2
	Sample 5													52.0	44.6	55.7	36.4						74.3
	Sample 6													61.0			57.7			61.4	72.3	50.3																							61.8		72.1
	Sample 7	42.5	55.9	65.4	60.4	73.2	56.1	60.0	59.1	56.6	58.3	59.8	54.1	53.2	60.0	69.0	43.4	57.9	49.6	62.3	51.9	41.3	54.7
	Sample 8			71.1								47.1																																					69.9
	Sample 9													45.5	82.8	58.0	52.3	57.6	62.4	44.7	48.9	47.6	63.5	58.6	67.3	57.5	55.5	58.7	62.6	63.7
	Sample 10														69.5												70.3			55.1		73.7															49.5
	Sample 11														72.7												68.4		71.8	43.0							72.3					46.6	49.7				47.4
3	Sample 1			50.6	55.4	64.8	54.3	49.3	42.7
	Sample 2	23.7	38.2	50.8	62.0	62.7	50.9	42.5	55.9
	Sample 3	47.5	55.1	61.7	55.8	68.8	55.2	58.5	53.6														66.0
	Sample 4	23.6	33.6	42.2	61.3	57.1	53.8	48.2	56.6	59.9	54.7	43.7	56.4
	Sample 5	64.5												50.7	47.9	57.0	37.1						70.0
	Sample 6													59.4			58.7			65.9		49.1																							61.7
	Sample 7	32.9	49.8	62.1	63.0		59.4	59.3	60.4	59.3	60.8	59.8	53.3	51.8	64.4	70.6	44.2	57.5	50.2	66.9	54.5	40.3	51.5
	Sample 8	60.5	67.4	67.5								47.0																							72.8														67.6
	Sample 9													44.3	88.9	59.4	53.2	57.2	63.1	48.0	51.3	46.5	59.8	59.2	71.7	54.0	60.1	63.6	68.5	68.7
	Sample 10														74.7															59.5																	52.4
	Sample 11																										74.1			46.5							73.6					49.6	50.1				50.2
4	Sample 1			49.9	53.4	60.1	51.3	48.5	43.1
	Sample 2	24.1	36.8	50.2	59.7	58.2	48.2	41.7	56.5
	Sample 3	48.4	53.1	61.0	53.7	63.9	52.2	57.4	54.1
	Sample 4	24.0	32.4	41.7	59.1	53.0	50.9	47.4	57.2	56.1	50.5	42.2	59.1
	Sample 5	65.7												51.2	45.6	54.7	35.7
	Sample 6													60.0			56.5			58.1	71.7	49.2															73.7		73.6						59.5		69.5
	Sample 7	33.5	48.0	61.4	60.7	71.2	56.1	58.2	61.0	55.6	56.2	57.7	55.9	52.3	61.3	67.8	42.5	56.7	50.5	59.0	51.5	40.4	59.1
	Sample 8	61.5	64.9	66.7								45.4																															73.6						67.8
	Sample 9													44.8	84.6	57.0	51.1	56.3	63.5	42.3	48.4	46.6	68.6	58.9	71.6	56.3	54.8	61.9	63.8	60.5
	Sample 10														71.0												69.6			52.4		72.0															47.7
	Sample 11														74.2												67.6		73.2	40.9							69.7					46.6	47.8				45.7
5	Sample 1			49.0	55.0	61.6	52.3	48.1	44.6
	Sample 2	26.6	38.6	49.3	61.5	59.6	49.1	41.4	58.4
	Sample 3	53.4	55.7	59.8	55.4	65.4	53.2	57.0	56.0														71.5
	Sample 4	26.5	34.0	41.0	60.9	54.3	51.8	47.0	59.1	58.6	52.6	41.0	59.9
	Sample 5	72.5												48.9	48.2	54.6	36.7
	Sample 6													57.3			58.1			60.2		46.7																	73.0						58.2		71.4
	Sample 7	37.0	50.4	60.2	62.5	72.9	57.2	57.8	63.1	58.1	58.5	56.1	56.6	50.0	64.9	67.6	43.7	56.5	53.4	61.1	54.4	38.4	55.8
	Sample 8	68.0	68.1	65.5								44.1																							74.1								73.9						66.8
	Sample 9													42.8	89.5	56.8	52.7	56.2	67.2	43.8	51.2	44.3	64.8	55.5	72.7	54.3	59.2	64.5	67.8	64.7
	Sample 10																													56.1																	49.0
	Sample 11																										73.0			43.8							72.1					49.4	48.0				46.9
[truncated: 19 more columns]

## Sheet: 50-samples Baseline
	GENE ®	EXT1																														EXT2
iteration ¯	REGION ®	EXT1-UTR	EXT1-UTR	EXT1-UTR	EXT1-UTR	EXT1-UTR	EXT1: UTR - ex 1	EXT1: ex 1	EXT1: ex 1	EXT1: ex 1	EXT1: ex 1	EXT1: ex 1	EXT1: ex 1 - intr 1	EXT1: intr 1 - ex 2 - intr 2	EXT1: intr 2 - ex 3 - intr 3	EXT1: ex 4	EXT1: intr 4	EXT1: intr 4 - ex 5	EXT1: intr 5	EXT1: intr 5 - ex 6	EXT1: ex 6 - intr 6	EXT1: intr 6 - ex 7 - intr 7	EXT1: intr 7 - ex 8 - intr 8	EXT1: intr 8 - ex 9	EXT1: ex 9 - intr 9	EXT1: intr 9 - ex 10	EXT1 intr 10	EXT1: intr 10 - ex 11	EXT1: ex 11	EXT1: ex 11 - UTR	EXT1-UTR	EXT2: UTR - ex 1	EXT2: ex 1	EXT2: ex 1 - intr 1	EXT2: intr 1	EXT2: intr 1	EXT2: intr 1	EXT2: intr 1-ex 2	EXT2: ex 2	EXT2: ex 2	EXT2: ex 2-intr 2	EXT2: intr 2 - ex 3	EXT2: ex 3 - intr 3	EXT2: intr 3-ex 4-intr4	EXT2: intr 4-ex 5	EXT2: ex 5-intr 5	EXT2: intr 5	EXT2: ex 6-intr 6	EXT2: intr 6-ex 7-int 7
	MLPA PROBE ®						06822-L06416			07792-L22369				12567-L13617	07793-L07529	06826-L06420		07794-L07530		06828-L07403		06829-L06423	06830-L06424	06831-L07404		06832-L22372		06833-L08485	03080-L22371			06834-L06428			06835-L08769				07466-L06431			06838-L06432		06839-L22370		06840-L06434		12566-L13616	07791-L23351
	AMPLICON ®	AMPL7153865992	AMPL7156300405	AMPL7156300404	AMPL7156300403	AMPL7156300402	AMPL7156300401	AMPL7153413916	AMPL7155116110	AMPL7155116109	AMPL7155116108	AMPL7155116107	AMPL7155116106	AMPL7153088408	AMPL7153088419	AMPL7156321539	AMPL7156321538	AMPL7156321515	AMPL7153564398	AMPL7153564404	AMPL7153564403	AMPL7153088468	AMPL7153088475	AMPL7156321506	AMPL7156321505	AMPL7156321531	AMPL7156321530	AMPL7153865995	AMPL7156300406	AMPL7153841036	AMPL7156321551	AMPL7156321596	AMPL7153866092	AMPL7154029887	AMPL7156321595	AMPL7153866091	AMPL7156321460	AMPL7156321461	AMPL7155115762	AMPL7155115763	AMPL7156321462	AMPL7156321442	AMPL7156321443	AMPL7153413910	AMPL7156123427	AMPL7156321488	AMPL7156123424	AMPL7156123425	AMPL7153413901
1	Sample 1			50.7	55.1	62.2	52.6	48.6	43.7
	Sample 2	26.5	39.4	50.9	61.7	60.2	49.3	41.9	57.3
	Sample 3	53.2	56.9	61.9	55.5	66.1	53.5	57.6	54.9														72.3
	Sample 4	26.4	34.7	42.4	61.0	54.9	52.1	47.6	58.0	58.5	53.2	42.9	58.7
	Sample 5	72.2												48.8	47.8	54.1	36.5
	Sample 6													57.3			57.8			60.2	74.7	47.5																							59.6		68.6
	Sample 7	36.9	51.5	62.3	62.7	73.7	57.5	58.4	61.9	58.0	59.1	58.8	55.5	49.9	64.3	67.0	43.5	56.4	51.0	61.1	53.6	39.1	56.5
	Sample 8	67.7	69.6	67.7								46.2																							74.1								74.0						68.7
	Sample 9													42.7	88.8	56.4	52.4	56.1	64.2	43.8	50.5	45.0	65.5	57.7	73.0	54.2	58.2	63.4	67.7	64.5
	Sample 10														74.5												73.8			55.9																	47.1
	Sample 11																										71.8			43.6							71.7					48.4	48.1				45.1
2	Sample 1			50.1	53.0	60.3	50.7	48.1	43.6
	Sample 2	21.3	35.2	50.4	59.3	58.3	47.6	41.3	57.2
	Sample 3	42.7	50.8	61.2	53.4	64.0	51.5	56.9	54.8														74.8
	Sample 4	21.2	31.0	41.9	58.7	53.1	50.2	47.0	57.8	56.8	50.7	42.2	59.0
	Sample 5	57.9												49.4	45.2	55.7	36.2
	Sample 6													58.0			57.3			57.4	70.7	48.0															73.9		73.5						58.6		69.9
	Sample 7	29.6	45.9	61.6	60.3	71.4	55.4	57.7	61.7	56.3	56.4	57.8	55.8	50.5	60.8	69.0	43.1	57.5	52.2	58.3	50.8	39.5	58.4
	Sample 8	54.3	62.1	67.0								45.5																							73.8								74.2						70.0
	Sample 9	70.3												43.2	83.9	58.0	51.9	57.2	65.7	41.8	47.8	45.5	67.7	58.6	71.4	55.3	56.0	62.2	65.1	64.5
	Sample 10														70.5												71.0			55.9		73.4															47.9
	Sample 11														73.7												69.0		74.8	43.6							69.9					48.4	48.2				46.0
3	Sample 1			49.6	55.0	60.5	52.9	47.8	43.4
	Sample 2	28.3	40.1	49.8	61.5	58.5	49.6	41.1	56.8
	Sample 3	56.7	57.9	60.6	55.4	64.3	53.7	56.6	54.4														72.0
	Sample 4	28.2	35.3	41.5	60.8	53.3	52.4	46.7	57.5	58.7	53.5	41.4	58.8
	Sample 5													49.3	47.0	53.5	36.6
	Sample 6													57.8			57.9			59.3	74.3	47.9																	73.2						58.0		68.6
	Sample 7	39.3	52.3	61.0	62.5	71.7	57.8	57.4	61.3	58.2	59.4	56.7	55.6	50.3	63.2	66.2	43.6	55.4	52.4	60.2	53.4	39.3	56.3
	Sample 8	72.2	70.8	66.3								44.6						74.4																	73.9								73.9						66.1
	Sample 9													43.1	87.2	55.7	52.5	55.1	65.8	43.1	50.2	45.3	65.3	55.4	72.2	54.2	58.9	61.3	65.4	62.4
	Sample 10														73.2												74.7			54.1																	47.0
	Sample 11																										72.6			42.2							71.7					48.5	48.0				45.1
4	Sample 1			51.7	53.9	62.6	52.6	48.8	43.0
	Sample 2	21.6	36.6	51.9	60.3	60.6	49.3	42.0	56.3
	Sample 3	43.4	52.8	63.1	54.3	66.5	53.4	57.8	54.0														68.4
	Sample 4	21.6	32.2	43.2	59.7	55.2	52.1	47.7	57.0	57.8	52.2	42.6	56.8
	Sample 5	59.0												51.5	46.6	56.7	36.9						72.5
	Sample 6													60.3			58.4			62.1	74.3	50.2																							61.3		74.6
	Sample 7	30.1	47.7	63.5	61.3	74.1	57.5	58.6	60.9	57.3	58.0	58.2	53.7	52.6	62.7	70.3	43.9	57.7	51.0	63.0	53.3	41.3	53.4
	Sample 8	55.3	64.5	69.0								45.8																							75.0														69.3
	Sample 9	71.6												45.0	86.5	59.1	52.9	57.4	64.2	45.2	50.2	47.6	61.9	60.2	71.4	56.0	58.7	63.7	67.2	66.9
	Sample 10														72.6												74.5			57.9		74.5															51.1
	Sample 11																										72.4			45.2							71.7					48.6	50.1				49.0
5	Sample 1			51.0	54.5	61.7	52.0	49.1	44.0
	Sample 2	23.1	37.1	51.2	61.0	59.7	48.8	42.3	57.7
	Sample 3	46.3	53.5	62.2	54.9	65.6	52.9	58.2	55.3														71.3
	Sample 4	23.0	32.7	42.6	60.4	54.4	51.5	48.0	58.4	58.0	51.7	42.4	57.6
	Sample 5	62.9												50.4	46.1	55.6	37.1
	Sample 6													59.1			58.8			59.5	72.8	48.9																							60.4		71.2
	Sample 7	32.1	48.4	62.6	62.0	73.1	56.9	59.0	62.3	57.4	57.4	58.0	54.5	51.5	62.0	68.9	44.2	57.3	51.5	60.4	52.2	40.2	55.7
	Sample 8	58.9	65.4	68.1								45.6																							74.9														69.4
	Sample 9													44.1	85.6	57.9	53.3	56.9	64.7	43.3	49.2	46.3	64.6	58.5	71.8	55.7	57.9	62.8	66.7	66.3
	Sample 10														71.9												73.4			57.4		74.6															48.9
	Sample 11																										71.4			44.8							72.2					48.1	49.8				46.8
[truncated: 19 more columns]

## Sheet: 100-samples Baseline
	GENE ®	EXT1																														EXT2
iteration ¯	REGION ®	EXT1-UTR	EXT1-UTR	EXT1-UTR	EXT1-UTR	EXT1-UTR	EXT1: UTR - ex 1	EXT1: ex 1	EXT1: ex 1	EXT1: ex 1	EXT1: ex 1	EXT1: ex 1	EXT1: ex 1 - intr 1	EXT1: intr 1 - ex 2 - intr 2	EXT1: intr 2 - ex 3 - intr 3	EXT1: ex 4	EXT1: intr 4	EXT1: intr 4 - ex 5	EXT1: intr 5	EXT1: intr 5 - ex 6	EXT1: ex 6 - intr 6	EXT1: intr 6 - ex 7 - intr 7	EXT1: intr 7 - ex 8 - intr 8	EXT1: intr 8 - ex 9	EXT1: ex 9 - intr 9	EXT1: intr 9 - ex 10	EXT1 intr 10	EXT1: intr 10 - ex 11	EXT1: ex 11	EXT1: ex 11 - UTR	EXT1-UTR	EXT2: UTR - ex 1	EXT2: ex 1	EXT2: ex 1 - intr 1	EXT2: intr 1	EXT2: intr 1	EXT2: intr 1	EXT2: intr 1-ex 2	EXT2: ex 2	EXT2: ex 2	EXT2: ex 2-intr 2	EXT2: intr 2 - ex 3	EXT2: ex 3 - intr 3	EXT2: intr 3-ex 4-intr4	EXT2: intr 4-ex 5	EXT2: ex 5-intr 5	EXT2: intr 5	EXT2: ex 6-intr 6	EXT2: intr 6-ex 7-int 7
	MLPA PROBE ®						06822-L06416			07792-L22369				12567-L13617	07793-L07529	06826-L06420		07794-L07530		06828-L07403		06829-L06423	06830-L06424	06831-L07404		06832-L22372		06833-L08485	03080-L22371			06834-L06428			06835-L08769				07466-L06431			06838-L06432		06839-L22370		06840-L06434		12566-L13616	07791-L23351
	AMPLICON ®	AMPL7153865992	AMPL7156300405	AMPL7156300404	AMPL7156300403	AMPL7156300402	AMPL7156300401	AMPL7153413916	AMPL7155116110	AMPL7155116109	AMPL7155116108	AMPL7155116107	AMPL7155116106	AMPL7153088408	AMPL7153088419	AMPL7156321539	AMPL7156321538	AMPL7156321515	AMPL7153564398	AMPL7153564404	AMPL7153564403	AMPL7153088468	AMPL7153088475	AMPL7156321506	AMPL7156321505	AMPL7156321531	AMPL7156321530	AMPL7153865995	AMPL7156300406	AMPL7153841036	AMPL7156321551	AMPL7156321596	AMPL7153866092	AMPL7154029887	AMPL7156321595	AMPL7153866091	AMPL7156321460	AMPL7156321461	AMPL7155115762	AMPL7155115763	AMPL7156321462	AMPL7156321442	AMPL7156321443	AMPL7153413910	AMPL7156123427	AMPL7156321488	AMPL7156123424	AMPL7156123425	AMPL7153413901
1	Sample 1			50.4	53.6	60.8	51.7	48.3	43.6
	Sample 2	25.8	38.5	50.7	60.0	58.8	48.5	41.6	57.1
	Sample 3	51.7	55.6	61.5	54.0	64.6	52.6	57.3	54.7														72.9
	Sample 4	25.7	33.9	42.1	59.3	53.6	51.2	47.2	57.8	57.4	51.7	42.1	58.3
	Sample 5	70.2												49.9	46.1	55.2	36.6
	Sample 6													58.5			58.0			59.3	72.1	48.3																							60.0		69.8
	Sample 7	35.8	50.3	62.0	61.0	72.0	56.6	58.1	61.7	56.9	57.4	57.6	55.1	50.9	62.0	68.4	43.7	57.1	51.3	60.2	51.8	39.7	56.9
	Sample 8	65.8	68.0	67.3								45.3																							74.7														68.3
	Sample 9													43.6	85.5	57.5	52.6	56.7	64.5	43.2	48.7	45.7	66.0	57.1	71.4	55.0	57.2	61.9	65.5	64.2
	Sample 10														71.8												72.5			55.6		74.7															47.9
	Sample 11																										70.5			43.4							71.0					48.0	49.0				45.9
2	Sample 1			50.5	53.6	60.4	51.8	48.1	43.1
	Sample 2	25.7	38.8	50.8	60.0	58.4	48.6	41.4	56.5
	Sample 3	51.5	55.9	61.7	54.0	64.1	52.7	57.0	54.2														73.1
	Sample 4	25.6	34.1	42.2	59.3	53.2	51.3	47.0	57.2	57.8	52.3	42.1	58.2
	Sample 5	70.0												50.4	45.9	55.0	37.0
	Sample 6													59.1			58.6			60.0	72.9	49.4															74.4		74.7						60.1		71.7
	Sample 7	35.7	50.6	62.1	60.9	71.5	56.7	57.8	61.0	57.3	58.1	57.6	55.0	51.4	61.8	68.2	44.1	56.5	51.1	60.9	52.3	40.6	57.1
	Sample 8	65.6	68.4	67.5								45.3																																					68.3
	Sample 9													44.0	85.2	57.3	53.1	56.2	64.3	43.7	49.2	46.8	66.3	57.6	70.9	55.1	57.0	62.8	65.4	63.4
	Sample 10														71.6												72.3			54.9		74.2															49.2
	Sample 11														74.8												70.3			42.9							70.4					47.9	48.8				47.1
3	Sample 1			50.6	54.1	61.2	52.2	48.8	43.8
	Sample 2	24.7	37.9	50.8	60.5	59.2	49.0	42.0	57.3
	Sample 3	49.7	54.8	61.8	54.5	65.0	53.1	57.8	54.9														72.4
	Sample 4	24.6	33.4	42.3	59.9	53.9	51.7	47.7	58.0	57.7	52.0	42.1	58.0
	Sample 5	67.4												50.0	46.5	55.3	36.6
	Sample 6													58.6			57.9			59.5	72.6	49.2															74.5		74.6						59.7		70.4
	Sample 7	34.4	49.5	62.2	61.5	72.5	57.1	58.6	61.9	57.1	57.8	57.6	54.8	51.0	62.5	68.5	43.6	56.7	51.6	60.4	52.1	40.4	56.6
	Sample 8	63.2	66.9	67.6								45.3																																					68.8
	Sample 9													43.7	86.2	57.6	52.5	56.4	64.9	43.3	49.0	46.6	65.6	57.9	71.7	55.3	58.0	62.3	66.1	64.7
	Sample 10														72.4												73.5			56.1		74.6															48.3
	Sample 11																										71.5			43.8							70.5					47.8	49.0				46.3
4	Sample 1			51.6	53.8	62.0	52.4	49.1	42.7
	Sample 2	23.9	38.0	51.8	60.3	60.0	49.2	42.2	56.0
	Sample 3	47.9	54.8	63.0	54.2	65.8	53.3	58.1	53.7														70.0
	Sample 4	23.8	33.4	43.1	59.6	54.6	51.9	48.0	56.6	57.2	52.0	43.1	57.0
	Sample 5	65.1												50.8	45.9	55.5	36.1						74.3
	Sample 6													59.5			57.1			60.8	72.1	48.4																							60.7		71.9
	Sample 7	33.2	49.5	63.4	61.2	73.4	57.3	59.0	60.5	56.6	57.8	59.0	53.9	51.9	61.7	68.8	43.0	57.6	51.3	61.7	51.8	39.8	54.7
	Sample 8	61.0	67.0	68.9								46.5																							74.9														69.2
	Sample 9													44.4	85.1	57.8	51.8	57.3	64.6	44.3	48.7	45.8	63.5	58.2	71.2	55.4	57.5	61.3	65.3	65.4
	Sample 10														71.5												73.0			56.6		74.1															49.3
	Sample 11														74.7												71.0		74.9	44.2							72.0					47.1	49.8				47.3
5	Sample 1			51.1	53.8	60.4	51.9	48.6	43.4
	Sample 2	23.1	37.1	51.3	60.2	58.4	48.7	41.8	56.8
	Sample 3	46.4	53.5	62.3	54.2	64.1	52.7	57.6	54.4														71.1
	Sample 4	23.0	32.6	42.7	59.6	53.2	51.4	47.5	57.5	57.5	51.9	42.4	57.6
	Sample 5	63.0												50.8	45.7	55.0	36.9
	Sample 6													59.5			58.5			60.5	73.2	49.2																							60.6		71.7
	Sample 7	32.2	48.4	62.8	61.2	71.5	56.7	58.4	61.3	57.0	57.7	58.0	54.4	51.9	61.5	68.2	44.0	56.9	51.1	61.4	52.6	40.5	55.6
	Sample 8	59.1	65.4	68.2								45.7																																					68.7
	Sample 9													44.4	84.8	57.4	53.0	56.6	64.3	44.1	49.5	46.6	64.5	58.1	71.3	55.6	58.1	62.0	65.8	64.6
	Sample 10														71.2												73.7			56.0		74.1															49.2
	Sample 11														74.5												71.6			43.7							71.4					47.9	49.2				47.2
[truncated: 19 more columns]
