# Supplementary material for: An Easy-to-Use Approach to Detect CNV From Targeted NGS Data: Identification of a Novel Pathogenic Variant in MO Disease
Source: Front Endocrinol (Lausanne). 2022 Jun 28;13:874126. doi: 10.3389/fendo.2022.874126 (PMC9273874; doi:10.3389/fendo.2022.874126)
Supplement: Supplementary Table 6 — NGS CNV pipeline effectiveness in relation to the different baselines: true positive (TP), true negative (TN), false positive (FP), false negative (FN), sensitivity, specificity and accuracy are reported for each baseline. [file Table_6.xlsx]

## Sheet: <75%
	baseline	iteration	TP	TN	FP	FN	sensitivity	specificity	accuracy
	baseline 10	iter 1	39	375	14	1	0.975	0.96401	0.965035
		iter 2	39	375	14	1	0.975	0.96401	0.965035
		iter 3	39	371	18	1	0.975	0.953728	0.955711
		iter 4	39	372	17	1	0.975	0.956298	0.958042
		iter 5	39	371	18	1	0.975	0.953728	0.955711
	average						0.975	0.958355	0.959907
	baseline 30	iter 1	39	369	20	1	0.975	0.948586	0.951049
		iter 2	39	371	18	1	0.975	0.953728	0.955711
		iter 3	39	375	14	1	0.975	0.96401	0.965035
		iter 4	39	370	19	1	0.975	0.951157	0.95338
		iter 5	39	375	14	1	0.975	0.96401	0.965035
	average						0.975	0.956298	0.958042
	baseline 50	iter 1	39	374	15	1	0.975	0.96144	0.962704
		iter 2	39	370	19	1	0.975	0.951157	0.95338
		iter 3	39	373	16	1	0.975	0.958869	0.960373
		iter 4	39	373	16	1	0.975	0.958869	0.960373
		iter 5	39	374	15	1	0.975	0.96144	0.962704
	average						0.975	0.958355	0.959907
	baseline 100	iter 1	39	374	15	1	0.975	0.96144	0.962704
		iter 2	39	373	16	1	0.975	0.958869	0.960373
		iter 3	39	374	15	1	0.975	0.96144	0.962704
		iter 4	39	371	18	1	0.975	0.953728	0.955711
		iter 5	39	374	15	1	0.975	0.96144	0.962704
	average						0.975	0.959383	0.960839
