# Supplementary material for: An Easy-to-Use Approach to Detect CNV From Targeted NGS Data: Identification of a Novel Pathogenic Variant in MO Disease
Source: Front Endocrinol (Lausanne). 2022 Jun 28;13:874126. doi: 10.3389/fendo.2022.874126 (PMC9273874; doi:10.3389/fendo.2022.874126)
Supplement: Supplementary Table 7 — Sensitivity, specificity, and accuracy calculated according to different baseline sample sizes and different CNV-detection thresholds. [file Table_7.xlsx]

## Sheet: Foglio1
	Threshold	Baseline	Sensitivity	Specificity	Accuracy
	<75%	10 samples	97.50%	95.84%	95.99%
		30 samples	97.50%	95.63%	95.80%
		50 samples	97.50%	95.84%	95.99%
		100 samples	97.50%	95.94%	96.08%
	<70%	10 samples	92.00%	97.33%	96.83%
		30 samples	95.00%	97.94%	97.67%
		50 samples	97.50%	97.43%	97.44%
		100 samples	95.00%	97.43%	97.20%
	<65%	10 samples	90.00%	98.71%	97.90%
		30 samples	87.50%	98.46%	97.44%
		50 samples	85.00%	98.46%	97.20%
		100 samples	92.50%	98.46%	97.90%
	<60%	10 samples	77.50%	98.71%	96.74%
		30 samples	77.50%	98.97%	96.97%
		50 samples	80.00%	98.97%	97.20%
		100 samples	77.50%	99.23%	97.20%
